# Supplementary material for: Functional Analysis of KAP1/TRIM28 Requirements for HIV-1 Transcription Activation
Source: Viruses. 2024 Jan 13;16(1):116. doi: 10.3390/v16010116 (PMC10819576; doi:10.3390/v16010116)
Supplement: Supplementary file 1 [file viruses-16-00116-s001.zip]

Archive with 1 entries (1 files):
- viruses-2673500-supplementary.pdf
